# Supplementary material for: Expression and Localization of Fas-Associated Factor 1 in Testicular Tissues of Different Ages and Ovaries at Different Reproductive Cycle Phases of Bos grunniens
Source: Animals (Basel). 2023 Jan 18;13(3):340. doi: 10.3390/ani13030340 (PMC9913830; doi:10.3390/ani13030340)
Supplement: Supplementary file 1 [file animals-13-00340-s001.zip › Table S1. qRT-PCR raw data.xlsx]

## Sheet: Table S1
		Sample Name	Gene Name	Condition Name	Cq	Cq Mean			LL	HL	RL		1G	2G	3G	4G	6G	7G	11G
		LL	FAF1		27.63	28.16		FAF1	29.12	29.38	27.47		22.18	24.17	21.45	21.42	21.11	21.4	21.39
		HL	FAF1		29.38	29.92			28.28	29.98	27.45		22.31	24.09	21.83	21.41	22.04	21.57	21.9
		RL	FAF1		27.04	27.32			27.63	29.72	27.31		22.53	23.59	21.85	21.6	21.74	21.41	22.1
		1G	FAF1		22.18	22.37			27.62	29.38	27.04		22.45	23.58	21.88	21.77	21.5	21.43	22.05
		2G	FAF1		23.59	23.86		均值	28.1625	29.615	27.3175
		3G	FAF1		21.45	21.75
		4G	FAF1		21.42	21.55		B-ACTIN	24.91	29.1	25.44		18.07	19.59	18.45	18.32	17.62	17.95	17.13
		6G	FAF1		21.11	21.6			24.8	29.08	25.38		18.38	19.48	18.44	18.34	19.81	18.14	17.25
		7G	FAF1		21.4	21.45			24.76	29.05	25.36		18.32	19.34	18.54	18.19	17.74	18.34	17.26
		11G	FAF1		21.39	21.86			24.73	29.04	25.23		18.37	19.24	18.54	18.1	17.69	18.63	17.07
		LL	FAF1		27.62	28.16		均值	24.8	29.0675	25.3525
		HL	FAF1		29.98	29.92
		RL	FAF1		27.31	27.32			4.32	0.3125	2.1175		4.11	4.58	3	3.1	4.42	3.45	4.26
		1G	FAF1		22.31	22.37			3.48	0.9125	2.0975		3.93	4.61	3.39	3.07	4	3.43	4.65
		2G	FAF1		23.58	23.86			2.83	0.6525	1.9575		4.21	4.25	3.31	3.41	3.81	3.07	4.84
		3G	FAF1		21.83	21.75			2.82	0.3125	1.6875		4.08	4.34	3.34	3.67	1.3	2.8	4.98
		4G	FAF1		21.41	21.55
		6G	FAF1		21.5	21.6				-3.1675	-1.3625		-0.87	-0.4	-1.98	-1.88	-0.56	-1.53	-0.72
		7G	FAF1		21.57	21.45			0	-2.5675	-1.3825		-1.05	-0.37	-1.59	-1.91	-0.98	-1.55	-0.33
		11G	FAF1		21.9	21.86			-0.65	-2.8275	-1.5225		-0.77	-0.73	-1.67	-1.57	-1.17	-1.91	-0.14
		LL	FAF1		29.12	28.16			-0.66	-3.1675	-1.7925		-0.9	-0.64	-1.64	-1.31		-2.18	0
		HL	FAF1		30.59	29.92
		RL	FAF1		27.47	27.32		2-aact		8.98488	2.5713		1.82766	1.31951	3.94493	3.68075	1.47427	2.88786	1.64718
		1G	FAF1		22.53	22.37			1	5.92781	2.6072		2.07053	1.29235	3.01049	3.75809	1.97247	2.92817	1.25701
		2G	FAF1		24.09	23.86			1.56917	7.09843	2.87288		1.70527	1.65864	3.18215	2.96905	2.25012	3.75809	1.10191
		3G	FAF1		21.85	21.75			1.58008	8.98488	3.46415		1.86607	1.55833	3.11666	2.47942		4.53154	1
		4G	FAF1		21.6	21.55
		6G	FAF1		22.04	21.6
		7G	FAF1		21.41	21.45
		11G	FAF1		22.1	21.86
		LL	FAF1		28.28	28.16
		HL	FAF1		29.72	29.92
		RL	FAF1		27.45	27.32
		1G	FAF1		22.45	22.37
		2G	FAF1		24.17	23.86
		3G	FAF1		21.88	21.75
		4G	FAF1		21.77	21.55
		6G	FAF1		21.74	21.6
		7G	FAF1		21.43	21.45
		11G	FAF1		22.05	21.86
		LL	B-ACTIN		24.76	24.8
		HL	B-ACTIN		29.1	29.07
		RL	B-ACTIN		25.44	25.35
		1G	B-ACTIN		18.07	18.29
		2G	B-ACTIN		19.59	19.41
		3G	B-ACTIN		18.45	18.49
		4G	B-ACTIN		18.32	18.24
		6G	B-ACTIN		17.62	18.22
		7G	B-ACTIN		17.95	18.27
		11G	B-ACTIN		17.13	17.18
		LL	B-ACTIN		24.8	24.8
		HL	B-ACTIN		29.04	29.07
		RL	B-ACTIN		25.36	25.35
		1G	B-ACTIN		18.38	18.29
		2G	B-ACTIN		19.24	19.41
		3G	B-ACTIN		18.44	18.49
		4G	B-ACTIN		18.34	18.24
		6G	B-ACTIN		19.81	18.22
		7G	B-ACTIN		18.14	18.27
		11G	B-ACTIN		17.25	17.18
		LL	B-ACTIN		24.91	24.8
		HL	B-ACTIN		29.08	29.07
		RL	B-ACTIN		25.23	25.35
		1G	B-ACTIN		18.32	18.29
		2G	B-ACTIN		19.34	19.41
		3G	B-ACTIN		18.54	18.49
		4G	B-ACTIN		18.19	18.24
		6G	B-ACTIN		17.69	18.22
		7G	B-ACTIN		18.34	18.27
		11G	B-ACTIN		17.26	17.18
		LL	B-ACTIN		24.73	24.8
		HL	B-ACTIN		29.05	29.07
		RL	B-ACTIN		25.38	25.35
		1G	B-ACTIN		18.37	18.29
		2G	B-ACTIN		19.48	19.41
		3G	B-ACTIN		18.54	18.49
		4G	B-ACTIN		18.1	18.24
		6G	B-ACTIN		17.74	18.22
		7G	B-ACTIN		18.63	18.27
		11G	B-ACTIN		17.07	17.18
