# Supplementary material for: Expression and Localization of Fas-Associated Factor 1 in Testicular Tissues of Different Ages and Ovaries at Different Reproductive Cycle Phases of Bos grunniens
Source: Animals (Basel). 2023 Jan 18;13(3):340. doi: 10.3390/ani13030340 (PMC9913830; doi:10.3390/ani13030340)
Supplement: Supplementary file 1 [file animals-13-00340-s001.zip › Table S2. Testicular tissue WB data of different ages.xlsx]

## Sheet: Table S2. Testicular tissue WB 
ACTIN	Area	Mean	Min	Max	IntDen	RawIntDen
1	2786	119.71	4	214	333511	333511	335944
2	3240	105.549	1	214	341980	341980			FAF1	230639	176412	40548.3	59458	206157	207308	383495
3	2620	126.847	6	214	332340	332340			ACTIN	335944	268174	208954	238528	207633	196123	196123
4	1774	146.066	19	212	259121	259121	268174			0.68654	0.657827	0.194054	0.249271	0.992891	1.05703	1.95538
5	1979	135.458	13	212	268072	268072
6	2156	128.632	16	212	277330	277330		ACTIN	333511	341980	332340	259121	268072	277330	206859	209208	210796	231191	241805	242588	211483	204809	206606	195193	202132	191045	244949	247054	249789
7	1416	146.087	31	213	206859	206859	208954	FAF1	230361	234749	226806	174700	181849	172688	39579	41507	40559	61606	60231	56537	206789	200268	211413	206149	201865	213910	392086	370806	387593
8	1474	141.932	8	213	209208	209208			0.690715	0.686441	0.682452	0.674202	0.678359	0.622681	0.191333	0.198401	0.192409	0.266472	0.249089	0.233058	0.977804	0.977828	1.02327	1.05613	0.998679	1.11968	1.60068	1.50091	1.55168
9	1517	138.956	21	213	210796	210796
10	1548	149.348	30	213	231191	231191	238528
11	1784	135.541	17	213	241805	241805
12	1852	130.987	11	213	242588	242588
13	1342	157.588	40	214	211483	211483	207633
14	1265	161.904	42	214	204809	204809
15	1286	160.658	40	214	206606	206606
16	1811	107.782	11	207	195193	195193	196123
17	2064	97.932	2	207	202132	202132
18	1677	113.921	9	207	191045	191045
19	2496	98.137	1	215	244949	244949	247264
20	2593	95.277	0	215	247054	247054
21	2668	93.624	0	215	249789	249789
FAF1
1	3213	120.633	39	161	387593	387593	383495
2	2980	124.432	40	161	370806	370806
3	3295	118.994	41	161	392086	392086
4	2509	85.257	22	133	213910	213910	207308
5	2262	89.242	29	133	201865	201865
6	2371	86.946	14	133	206149	206149
7	2324	90.969	24	124	211413	211413	206157
8	2097	95.502	25	124	200268	200268
9	2226	92.897	19	124	206789	206789
10	1984	28.496	0	53	56537	56537	59458
11	2194	27.453	1	53	60231	60231
12	2346	26.26	0	53	61606	61606
13	2008	20.199	2	37	40559	40559	40548.3
14	2098	19.784	2	37	41507	41507
15	1940	20.402	1	37	39579	39579
16	2340	73.798	9	117	172688	172688	176412
17	2590	70.212	10	117	181849	181849
18	2346	74.467	17	117	174700	174700
19	3280	69.148	7	113	226806	226806	230639
20	3628	64.705	4	113	234749	234749
21	3492	65.968	7	113	230361	230361
