# Supplementary material for: Expression and Localization of Fas-Associated Factor 1 in Testicular Tissues of Different Ages and Ovaries at Different Reproductive Cycle Phases of Bos grunniens
Source: Animals (Basel). 2023 Jan 18;13(3):340. doi: 10.3390/ani13030340 (PMC9913830; doi:10.3390/ani13030340)
Supplement: Supplementary file 1 [file animals-13-00340-s001.zip › Table S3. Reproductive cycle ovarian tissue WB data.xlsx]

## Sheet: Table S3
LL FAF1							LL B-ACTIN
1	3054	151.165	60	191	491405	478680	1	4450	110.108	11	180	489980	471285
2	3508	140.081	44	191	482979		2	4296	112.086	15	180	481523
3	3330	145.039	51	191	461657		3	3385	130.68	28	180	442353
4	1458	147.049	58	214	258935	240901	4	2478	132.275	30	177	374840	349163
5	1929	129.275	43	214	249371		5	3228	116.121	17	177	344871
6	2080	124.488	41	214	214398		6	2671	129.117	25	177	327777
7	1962	133.58	37	223	290505	262271	7	2509	103.068	16	181	270295	265405
8	2542	114.282	26	223	262084		8	2752	97.138	18	181	267323
9	1548	151.308	46	223	234225		9	2860	94.509	11	181	258597
				FAF1	491405	482979	461657	258935	249371	214398	290505	262084	234225
				NC	489980	481523	442353	374840	344871	327777	270295	267323	258597
					1.00291	1.00302	1.04364	0.690788	0.723085	0.654097	1.07477	0.980402	0.905753
